# Supplementary material for: Developing Soft Skills for Sustainable Community Pharmacy Practice Through a Competency-Based Modular Programme
Source: Pharmacy (Basel). 2025 Aug 20;13(4):110. doi: 10.3390/pharmacy13040110 (PMC12389078; doi:10.3390/pharmacy13040110)
Supplement: Supplementary file 1 [file pharmacy-13-00110-s001.zip]

Archive with 1 entries (1 files):
- pharmacy-3776791-supplementary.pdf
